# Supplementary material for: Association of single nucleotide polymorphisms with dyslipidemia and risk of metabolic disorders in the State of Qatar
Source: Mol Genet Genomic Med. 2023 May 5;11(8):e2178. doi: 10.1002/mgg3.2178 (PMC10422074; doi:10.1002/mgg3.2178)
Supplement: Supplementary file 1 — Table S1. [file MGG3-11-e2178-s002.xlsx]

## Sheet: Sheet1
			No	GENES	SNPs	CONDITION	Reference
			1	PCSK9	rs11206510	Coronary Artery Disease	(Stitziel & Hengstenberg, 2017)
			2	PPAP2B	rs17114036	Coronary Artery Disease	(Stitziel & Hengstenberg, 2017)
			3	SORT1	rs602633	Coronary Artery Disease	(Stitziel & Hengstenberg, 2017)
			4	IL6R	rs4845625	Coronary Artery Disease	(Stitziel & Hengstenberg, 2017)
			5	MIA3	rs17464857	Coronary Artery Disease	(Stitziel & Hengstenberg, 2017)
			6	APOB	rs515135	Coronary Artery Disease	(Stitziel & Hengstenberg, 2017)
			7	ABCG5-ABCG8	rs6544713	Coronary Artery Disease	(Stitziel & Hengstenberg, 2017)
			8	VAMP5-VAMP8-GGCX	rs1561198	Coronary Artery Disease	(Stitziel & Hengstenberg, 2017)
			9	ZEB2	rs2252641	Coronary Artery Disease	(Stitziel & Hengstenberg, 2017)
			10	WDR12	rs6725887	Coronary Artery Disease	(Stitziel & Hengstenberg, 2017)
			11	KCNJ13-GIGYF2	rs1801251	Coronary Artery Disease	(Stitziel & Hengstenberg, 2017)
			12	MRAS	rs9818870	Coronary Artery Disease	(Stitziel & Hengstenberg, 2017)
			13	REST-NOA1	rs17087335	Coronary Artery Disease	(Stitziel & Hengstenberg, 2017)
			14	EDNRA	rs1878406	Coronary Artery Disease	(Stitziel & Hengstenberg, 2017)
			15	GUCY1A3	rs7692387	Coronary Artery Disease	(Stitziel & Hengstenberg, 2017)
			16	SLC22A4-SLC22A5	rs273909	Coronary Artery Disease	(Stitziel & Hengstenberg, 2017)
			17	PHACTR1	rs9369640	Coronary Artery Disease	(Stitziel & Hengstenberg, 2017)
			18	C2	rs3130683	Coronary Artery Disease	(Stitziel & Hengstenberg, 2017)
			19	ANKS1A	rs17609940	Coronary Artery Disease	(Stitziel & Hengstenberg, 2017)
			20	KCNK5	rs10947789	Coronary Artery Disease	(Stitziel & Hengstenberg, 2017)
			21	TCF21	rs12190287	Coronary Artery Disease	(Stitziel & Hengstenberg, 2017)
			22	LPA	rs2048327	Coronary Artery Disease	(Stitziel & Hengstenberg, 2017)
			23	LPA	rs3798220	Coronary Artery Disease	(Stitziel & Hengstenberg, 2017)
			24	PLG	rs4252120	Coronary Artery Disease	(Stitziel & Hengstenberg, 2017)
			25	HDAC9	rs2023938	Coronary Artery Disease	(Stitziel & Hengstenberg, 2017)
			26	7q22	rs12539895	Coronary Artery Disease	(Stitziel & Hengstenberg, 2017)
			27	ZC3HC1	rs11556924	Coronary Artery Disease	(Stitziel & Hengstenberg, 2017)
			28	NOS3	rs3918226	Coronary Artery Disease	(Stitziel & Hengstenberg, 2017)
			29	LPL	rs264*	Coronary Artery Disease	(Stitziel & Hengstenberg, 2017)
			30	TRIB1	rs2954029	Coronary Artery Disease	(Stitziel & Hengstenberg, 2017)
			31	CDKN2BAS1	rs3217992	Coronary Artery Disease	(Stitziel & Hengstenberg, 2017)
			32	CDKN2BAS1	rs1333049	Coronary Artery Disease	(Stitziel & Hengstenberg, 2017)
			33	SVEP1	rs111245230	Coronary Artery Disease	(Stitziel & Hengstenberg, 2017)
			34	ABO	rs579459	Coronary Artery Disease	(Stitziel & Hengstenberg, 2017)
			35	KIAA1462	rs2505083	Coronary Artery Disease	(Stitziel & Hengstenberg, 2017)
			36	CXCL12	rs2047009	Coronary Artery Disease	(Stitziel & Hengstenberg, 2017)
			37	CXCL12	rs501120	Coronary Artery Disease	(Stitziel & Hengstenberg, 2017)
			38	LIPA	rs11203042	Coronary Artery Disease	(Stitziel & Hengstenberg, 2017)
			39	LIPA	rs2246833	Coronary Artery Disease	(Stitziel & Hengstenberg, 2017)
			40	CYP17A1-CNNM2-NT5C2	rs12413409	Coronary Artery Disease	(Stitziel & Hengstenberg, 2017)
			41	SWAP70	rs10840293	Coronary Artery Disease	(Stitziel & Hengstenberg, 2017)
			42	MRVI1-CTR9	rs11042937	Coronary Artery Disease	(Stitziel & Hengstenberg, 2017)
			43	PDGFD	rs974819	Coronary Artery Disease	(Stitziel & Hengstenberg, 2017)
			44	ZNF259-APOA5-APOA1	rs9326246	Coronary Artery Disease	(Stitziel & Hengstenberg, 2017)
			45	LRP1	rs11172113	Coronary Artery Disease	(Stitziel & Hengstenberg, 2017)
			46	SH2B3	rs3184504	Coronary Artery Disease	(Stitziel & Hengstenberg, 2017)
			47	SCARB1	rs11057830	Coronary Artery Disease	(Stitziel & Hengstenberg, 2017)
			48	FLT1	rs9319428	Coronary Artery Disease	(Stitziel & Hengstenberg, 2017)
			49	COL4A1-COL4A2	rs4773144	Coronary Artery Disease	(Stitziel & Hengstenberg, 2017)
			50	COL4A1-COL4A2	rs9515203	Coronary Artery Disease	(Stitziel & Hengstenberg, 2017)
			51	HHIPL1	rs2895811	Coronary Artery Disease	(Stitziel & Hengstenberg, 2017)
			52	SMAD3	rs56062135	Coronary Artery Disease	(Stitziel & Hengstenberg, 2017)
			53	ADAMTS7	rs7173743	Coronary Artery Disease	(Stitziel & Hengstenberg, 2017)
			54	MFGE8-ABHD2	rs8042271	Coronary Artery Disease	(Stitziel & Hengstenberg, 2017)
			55	FURIN-FES	rs17514846	Coronary Artery Disease	(Stitziel & Hengstenberg, 2017)
			56	CETP	rs1800775	Coronary Artery Disease	(Stitziel & Hengstenberg, 2017)
			57	SMG6	rs2281727	Coronary Artery Disease	(Stitziel & Hengstenberg, 2017)
			58	RAI1-PEMT-RASD1	rs12936587	Coronary Artery Disease	(Stitziel & Hengstenberg, 2017)
			59	UBE2Z	rs15563	Coronary Artery Disease	(Stitziel & Hengstenberg, 2017)
			60	BCAS3	rs7212798*	Coronary Artery Disease	(Stitziel & Hengstenberg, 2017)
			61	PMAIP1-MC4R	rs663129	Coronary Artery Disease	(Stitziel & Hengstenberg, 2017)
			62	ANGPTL4	rs116843064	Coronary Artery Disease	(Stitziel & Hengstenberg, 2017)
			63	LDLR	rs1122608	Coronary Artery Disease	(Stitziel & Hengstenberg, 2017)
			64	APOE-APOC1	rs2075650	Coronary Artery Disease	(Stitziel & Hengstenberg, 2017)
			65	APOE-APOC1	rs445925	Coronary Artery Disease	(Stitziel & Hengstenberg, 2017)
			66	KCNE2	rs9982601	Coronary Artery Disease	(Stitziel & Hengstenberg, 2017)
			67	LIPA	rs180803*	Coronary Artery Disease	(Stitziel & Hengstenberg, 2017)
			68	P2RY12	rs2046934	Coronary Artery Disease	(Cavallari et al., 2007)
			69	CDKN2A/2B	rs564398	Coronary Artery Disease	(Broadbent et al., 2008)
			70	9p21	rs10116277	Coronary Artery Disease	(Broadbent et al., 2008)
			71	CDKN2BAS	rs6475606	Coronary Artery Disease	(Broadbent et al., 2008)
			72	CDKN2BAS1	rs10757274	Coronary Artery Disease	(Broadbent et al., 2008)
			73	9p21	rs2383206	Coronary Artery Disease	(Broadbent et al., 2008)
			74	9p21	rs2383207	Coronary Artery Disease	(Broadbent et al., 2008)
			75	9p21.3	rs 2383208	Coronary Artery Disease	(Broadbent et al., 2008)
			76	9p2	rs4977574	Obesity	(Tekola-Ayele et al., 2013)
			77	APOE	rs10757278	Obesity	(Tekola-Ayele et al., 2013)
			78	ZC3HC1	rs7412	Obesity	(Tekola-Ayele et al., 2013)
			79	PDGF	rs11556924	Obesity	(Tekola-Ayele et al., 2013)
			80	TOMM40	rs974819	Obesity	(Tekola-Ayele et al., 2013)
			81	CELSR2	rs2075650	Obesity	(Tekola-Ayele et al., 2013)
			82	PHACTR1	rs646776	Obesity	(Tekola-Ayele et al., 2013)
			83	KIAA1462	rs9349379	Obesity	(Tekola-Ayele et al., 2013)
			84	KIAA1462	rs2505083	Obesity	(Tekola-Ayele et al., 2013)
			85	LDLR	rs6511720	Obesity	(Tekola-Ayele et al., 2013)
			86	LIPA	rs4299376	Obesity	(Tekola-Ayele et al., 2013)
			87	LPA	rs1412444	Obesity	(Tekola-Ayele et al., 2013)
			88	ADAMTS7	rs4380028	Obesity	(Tekola-Ayele et al., 2013)
			89	ABCG8	rs4299376	Obesity	(Tekola-Ayele et al., 2013)
			90	TCF7L2	rs7903146	Obesity	(Tekola-Ayele et al., 2013)
			91	PPARG	rs1801282	Obesity	(Tekola-Ayele et al., 2013)
			92	CDKN2A	rs10811661	Obesity	(Tekola-Ayele et al., 2013)
			93	CDKAL1	rs10946398	Obesity	(Tekola-Ayele et al., 2013)
			94	KCNJ11	rs5219	Obesity	(Tekola-Ayele et al., 2013)
			95	HHEX	rs1111875	Obesity	(Tekola-Ayele et al., 2013)
			96	IGF2BP2	rs4402960	Obesity	(Tekola-Ayele et al., 2013)
			97	SLC30A8	rs13266634	Obesity	(Tekola-Ayele et al., 2013)
			98	FTO	rs9939609	Obesity	(Li et al., 2008)
			99	MC4R	rs12970134	Obesity	(Li et al., 2008)
			100	TMEM18	rs6548238	Obesity	(Webb et al., 2017)
			101	FTO	rs8050136	Obesity and type 2 diabetes	(Alathari et al., 2020)
			102	FTO	rs2388405	Obesity and type 2 diabetes	(Alathari et al., 2020)
			103	TCF7L2	rs12255372	Obesity	(Alathari et al., 2020)
			104	MC4R	rs17782313	Obesity and type 2 diabetes	(Alathari et al., 2020)
			105	TCF7L2	rs7903146	Type 2 diabetes	(Gkouskou et al., 2021)
			106	MTNR1B	rs1387153	Type 2 diabetes	(Gkouskou et al., 2021)
			107	CRY1	rs2287161	Type 2 diabetes	(Gkouskou et al., 2021)
			108	PCSK7	rs236918	Type 2 diabetes	(Gkouskou et al., 2021)
			109	APOA5	rs964184	Type 2 diabetes	(Gkouskou et al., 2021)
			110	PPM1K	rs1440581	Type 2 diabetes	(Gkouskou et al., 2021)
			111	HIGD1C	rs12304921	Type 2 diabetes	(Gkouskou et al., 2021)
			112	HHEX	rs1111875	Type 2 diabetes	(Gkouskou et al., 2021)
			113	IL6	rs1800795	Type 2 diabetes	(Gkouskou et al., 2021)
			114	IL10	rs1800872	Type 2 diabetes	(Gkouskou et al., 2021)
			115	PPARG	rs1801282	Type 2 diabetes	(Gkouskou et al., 2021)
			116	FTO	rs9939609	Type 2 diabetes	(Gkouskou et al., 2021)
			117	KCNJ11	rs5219	Type 2 diabetes	(Gkouskou et al., 2021)
			118	NOS1AP	rs10494366	Type 2 diabetes	(Gkouskou et al., 2021)
			119	DHCR7	rs12785878	Vitamin D	(Alathari et al., 2021)
			120	CYP2R1	rs12794714	Vitamin D	(Alathari et al., 2021)
			121	CYP24A1	rs6013897	Vitamin D	(Alathari et al., 2021)
			122	CASR	rs1801725	Vitamin D	(Alathari et al., 2021)
			123	FTO	rs8050136	Vitamin D	(Alathari et al., 2021)
			124	FTO	rs9939609	Vitamin D	(Alathari et al., 2021)
			125	FTO	rs10163409	Vitamin D	(Alathari et al., 2021)
			126	TCF7L2	rs12255372	Vitamin D	(Alathari et al., 2021)
			127	TCF7L2	rs7903146	Vitamin D	(Alathari et al., 2021)
			128	MC4R	rs17782313	Vitamin D	(Alathari et al., 2021)
			129	MC4R	rs2229616	Vitamin D	(Alathari et al., 2021)
			130	KCNQ1	rs2237895	Vitamin D	(Alathari et al., 2021)
			131	KCNQ1	rs2237892	Vitamin D	(Alathari et al., 2021)
			132	CDKN2A/B	rs10811661	Vitamin D	(Alathari et al., 2021)
			133	DHCR7	rs12785878	Vitamin D	(Alathari et al., 2021)
			134	ABCA1	rs9282541	Lower high -density lipoprotein cholesterol (HDL-C)	(Abdullah et al., 2021).
			135	ABCG5	rs6720173	Higher total cholesterol(TC) and Low density lipoprotein cholestrol (LDL-C)	(Abdullah et al., 2021).
			136	ABCG8	rs6544718	Lower total cholesterol(TC)	(Abdullah et al., 2021).
			137	APOA1	rs670	Higher high density lipoprotein cholesterol (HDL-C)	(Abdullah et al., 2021).
			138	APOA2	rs5082	Higher Low density lipoprotein cholestrol (LDL-C)/ high density lipoprotein cholesterol (HDL-C)	(Abdullah et al., 2021).
			139	APOA5	rs662799	Lower high density lipoprotein cholesterol (HDL-C)	(Abdullah et al., 2021).
			140	APOB	rs1469513	Higher total cholesterol(TC) and Low density lipoprotein cholestrol (LDL-C)	(Abdullah et al., 2021).
			141	APOE	rs1064725	Lower total cholesterol(TC)	(Abdullah et al., 2021).
			142	APOE	rs429258	Lower Low density lipoprotein cholestrol (LDL-C)	(Abdullah et al., 2021).
			143	APOE	rs7412	Lower Low density lipoprotein cholestrol (LDL-C)	(Abdullah et al., 2021).
			144	CYP7A1	rs3808607	Greater reduction in Low density lipoprotein cholestrol (LDL-C)	(Abdullah et al., 2021).
			145	LPL	rs1121923	Higher high density lipoprotein cholesterol (HDL-C)	(Abdullah et al., 2021).
			146	LIPC	rs2070895	Higher total cholesterol(TC)	(Abdullah et al., 2021).
			147	NPC1L1	rs2072183	Higher total cholesterol(TC)	(Abdullah et al., 2021).
			148	APOA5	rs3135506	Higher total cholesterol(TC) and Low density lipoprotein cholestrol (LDL-C)	(Lazzaretti et al., 2013)
			149	APOB	rs17240441	Higher total cholesterol(TC)	(Lazzaretti et al., 2013)
			150	APOB	rs693	Higher total cholesterol(TC) and Low density lipoprotein cholestrol (LDL-C)	(Lazzaretti et al., 2013)
			151	APOC3	rs5128	Higher total cholesterol(TC) and Low density lipoprotein cholestrol (LDL-C)	(Lazzaretti et al., 2013)
			152	LDLR	rs6511720	Higher total cholesterol(TC) and Low density lipoprotein cholestrol (LDL-C)	(Lazzaretti et al., 2013)
			153	SCAP	rs12487736	Lower high density lipoprotein cholesterol (HDL-C)	(Lazzaretti et al., 2013)
			154	PSRC1,CELSR2	rs646776	Total cholesterol(TC) and Low density lipoprotein cholestrol (LDL-C)	(Bryant et al., 2013)
			155	DOCK7	rs10889353	Total cholesterol(TC) and triglyceride(TG)	(Bryant et al., 2013)
			156	TMEM57	rs10903129	Total cholesterol(TC)	(Bryant et al., 2013)
			157	PABPC4	rs4660293	High -density lipoprotein cholesterol (HDL-C)	(Bryant et al., 2013)
			158	ZNF648	rs689800	High -density lipoprotein cholesterol (HDL-C)	(Bryant et al., 2013)
			159	GALNT2	rs144300	High -density lipoprotein cholesterol (HDL-C)	(Bryant et al., 2013)
			160	APOB	rs1042034	High -density lipoprotein cholesterol (HDL-C) and triglyceride(TG)	(Bryant et al., 2013)
			161	COBLL1	rs12328675	High -density lipoprotein cholesterol (HDL-C)	(Bryant et al., 2013)
			162	IRS1	rs2972146	High -density lipoprotein cholesterol (HDL-C) and triglyceride(TG)	(Bryant et al., 2013)
			163	SLC39A8	rs13107325	High -density lipoprotein cholesterol (HDL-C)	(Bryant et al., 2013)
			164	ARL15	rs6450176	High -density lipoprotein cholesterol (HDL-C)	(Bryant et al., 2013)
			165	C6orf106	rs2814944	High -density lipoprotein cholesterol (HDL-C)	(Bryant et al., 2013)
			166	CITED2	rs605066	High -density lipoprotein cholesterol (HDL-C)	(Bryant et al., 2013)
			167	TBL2-MLXIPL	rs17145738	High -density lipoprotein cholesterol (HDL-C) and triglyceride(TG)	(Bryant et al., 2013)
			168	KLF14	rs4731702	High -density lipoprotein cholesterol (HDL-C)	(Bryant et al., 2013)
			169	PPP1R3B	rs9987289	High -density lipoprotein cholesterol (HDL-C) and Low density lipoprotein cholestrol (LDL-C)	(Bryant et al., 2013)
			170	TRPS1	rs2293889	High -density lipoprotein cholesterol (HDL-C)	(Bryant et al., 2013)
			171	TTC39B	rs471364	High -density lipoprotein cholesterol (HDL-C)	(Bryant et al., 2013)
			172	GRIN3A	rs1323432	High -density lipoprotein cholesterol (HDL-C)	(Bryant et al., 2013)
			173	MADD-FOLH1	rs7395662	High -density lipoprotein cholesterol (HDL-C)	(Bryant et al., 2013)
			174	LRP4	rs3136441	High -density lipoprotein cholesterol (HDL-C)	(Bryant et al., 2013)
			175	AMPD3	rs2923084	High -density lipoprotein cholesterol (HDL-C)	(Bryant et al., 2013)
			176	FADS1-FADS2-FADS3	rs174547	High -density lipoprotein cholesterol (HDL-C) and triglyceride(TG)	(Bryant et al., 2013)
			177	UBASH3B	rs7941030	High -density lipoprotein cholesterol (HDL-C) and Total cholesterol(TC)	(Bryant et al., 2013)
			178	PDE3A	rs7134375	High -density lipoprotein cholesterol (HDL-C)	(Bryant et al., 2013)
			179	MMAB-MVK	rs2338104	High -density lipoprotein cholesterol (HDL-C)	(Bryant et al., 2013)
			180	LRP1	rs11613352	High -density lipoprotein cholesterol (HDL-C) and triglyceride(TG)	(Bryant et al., 2013)
			181	LACTB	rs2652834	High -density lipoprotein cholesterol (HDL-C)	(Bryant et al., 2013)
			182	CTCF	rs2271293	High -density lipoprotein cholesterol (HDL-C)	(Bryant et al., 2013)
			183	CMIP	rs2925979	High -density lipoprotein cholesterol (HDL-C)	(Bryant et al., 2013)
			184	STARD3	rs11869286	High -density lipoprotein cholesterol (HDL-C)	(Bryant et al., 2013)
			185	ABCA8	rs4148008	High -density lipoprotein cholesterol (HDL-C)	(Bryant et al., 2013)
			186	PGS1	rs4129767	High -density lipoprotein cholesterol (HDL-C)	(Bryant et al., 2013)
			187	MC4R	rs12967135	High -density lipoprotein cholesterol (HDL-C)	(Bryant et al., 2013)
			188	ANGPTL4	rs2967605	High -density lipoprotein cholesterol (HDL-C)	(Bryant et al., 2013)
			189	LOC55908	rs737337	High -density lipoprotein cholesterol (HDL-C)	(Bryant et al., 2013)
			190	LILRA3	rs386000	High -density lipoprotein cholesterol (HDL-C)	(Bryant et al., 2013)
			191	HNF4A	rs1800961	High -density lipoprotein cholesterol (HDL-C) and Total cholesterol(TC)	(Bryant et al., 2013)
			192	PLTP	rs6065906	High -density lipoprotein cholesterol (HDL-C) and triglyceride(TG)	(Bryant et al., 2013)
			193	UBE2L3	rs181362	High -density lipoprotein cholesterol (HDL-C)	(Bryant et al., 2013)
			194	DOCK7	rs11207995	Total cholesterol(TC)	(Zhou et al., 2013)
			195	HMGCR	rs10045497	Total cholesterol(TC) and Low density lipoprotein cholestrol (LDL-C)	(Zhou et al., 2013)
			196	LPL	rs328	High -density lipoprotein cholesterol (HDL-C) and triglyceride(TG)	(Zhou et al., 2013)
			197	ABO	rs507666	Total cholesterol(TC) and Low density lipoprotein cholestrol (LDL-C)	(Zhou et al., 2013)
			198	APOA1/C3/A4/A5	rs651821	Triglyceride(TG)	(Zhou et al., 2013)
			199	LIPC	rs2043085	High -density lipoprotein cholesterol (HDL-C)	(Zhou et al., 2013)
			200	TOMM40	rs1160985	Low density lipoprotein cholestrol (LDL-C)	(Zhou et al., 2013)
			201	CETP	rs3764261	High -density lipoprotein cholesterol (HDL-C)	(Zhou et al., 2013)
			202	CELSR2-PSRC1-SORT1	rs599839	Low density lipoprotein cholestrol (LDL-C)	(Zhou et al., 2013)
			203	CELSR2-PSRC1-SORT1	rs12740374	Low density lipoprotein cholestrol (LDL-C)	(Zhou et al., 2013)
			204	CELSR2-PSRC1-SORT1	rs673548	High -density lipoprotein cholesterol (HDL-C)	(Zhou et al., 2013)
			205	APOB	rs6754295	High -density lipoprotein cholesterol (HDL-C)	(Zhou et al., 2013)
			206	USP1	rs10158897	Total cholesterol(TC) and Low density lipoprotein cholestrol (LDL-C)	(Zhou et al., 2013)
			207	UGCGL1	rs13009827	Total cholesterol(TC)	(Zhou et al., 2013)
			208	UGCGT1	rs10496667	Total cholesterol(TC)	(Zhou et al., 2013)
			209	LRIG1	rs11706832	Total cholesterol(TC)	(Zhou et al., 2013)
			210	LRIG1	rs6549120	Total cholesterol(TC)	(Zhou et al., 2013)
			211	STIM2	rs3924177	Total cholesterol(TC)	(Zhou et al., 2013)
			212	RNF175	rs997851	Total cholesterol(TC)	(Zhou et al., 2013)
			213	C5orf38	rs963872	Total cholesterol(TC)	(Zhou et al., 2013)
			214	GRB10	rs1548608	Total cholesterol(TC)	(Zhou et al., 2013)
			215	ASB8	rs12579815	Total cholesterol(TC)	(Zhou et al., 2013)
			216	SLC6A15	rs10862938	Total cholesterol(TC)	(Zhou et al., 2013)
			217	RBM19	rs2698260	Total cholesterol(TC)	(Zhou et al., 2013)
			218	MCTP2	rs11855116	Total cholesterol(TC)	(Zhou et al., 2013)
			219	TNRC6C	rs11655599	Total cholesterol(TC)	(Zhou et al., 2013)
			220	PTPN14	rs12757404	Triglyceride(TG)	(Zhou et al., 2013)
			221	RYR2	rs876793	Triglyceride(TG)	(Zhou et al., 2013)
			222	RYR2	rs16835702	Triglyceride(TG)	(Zhou et al., 2013)
			223	RYR2	rs16835705	Triglyceride(TG)	(Zhou et al., 2013)
			224	RYR2	rs2250042	Triglyceride(TG)	(Zhou et al., 2013)
			225	ADAM23	rs16838354	Triglyceride(TG)	(Zhou et al., 2013)
			226	LPP	rs6444307	Triglyceride(TG)	(Zhou et al., 2013)
			227	SNCA	rs6841552	Triglyceride(TG)	(Zhou et al., 2013)
			228	ACSL1	rs11737460	Triglyceride(TG)	(Zhou et al., 2013)
			229	CDH12	rs1607566	Triglyceride(TG)	(Zhou et al., 2013)
			230	RPL9P23	rs7113382	Triglyceride(TG)	(Zhou et al., 2013)
			231	SLC22A11	rs7104498	Triglyceride(TG)	(Zhou et al., 2013)
			232	CEP164	rs7932967	Triglyceride(TG)	(Zhou et al., 2013)
			233	BRAP	rs3782886	Triglyceride(TG)	(Zhou et al., 2013)
			234	ALDH2	rs671	Triglyceride(TG)	(Zhou et al., 2013)
			235	C13orf8	rs3813131	Triglyceride(TG)	(Zhou et al., 2013)
			236	LIPC	rs1532085	Triglyceride(TG)	(Zhou et al., 2013)
			237	APOA5	rs2075291	Triglyceride(TG)	(Zhou et al., 2013)
			238	DOCK7	rs636523	Low density lipoprotein cholestrol (LDL-C)	(Zhou et al., 2013)
			239	B3GAT2	rs9364112	Low density lipoprotein cholestrol (LDL-C)	(Zhou et al., 2013)
			240	B3GAT2	rs568993	Low density lipoprotein cholestrol (LDL-C)	(Zhou et al., 2013)
			241	LPL	rs4921670	Low density lipoprotein cholestrol (LDL-C)	(Zhou et al., 2013)
			242	TRIB1	rs17321515	Low density lipoprotein cholestrol (LDL-C)	(Zhou et al., 2013)
			243	DOCK1	rs2275536	Low density lipoprotein cholestrol (LDL-C)	(Zhou et al., 2013)
			244	MBP	rs8086634	Low density lipoprotein cholestrol (LDL-C)	(Zhou et al., 2013)
			245	SPC24	rs4804146	Low density lipoprotein cholestrol (LDL-C)	(Zhou et al., 2013)
			246	C6orf10	rs3135351	High -density lipoprotein cholesterol (HDL-C)	(Zhou et al., 2013)
			247	VWA5A	rs11440	High -density lipoprotein cholesterol (HDL-C)	(Zhou et al., 2013)
			248	LIPG	rs8086057	High -density lipoprotein cholesterol (HDL-C)	(Zhou et al., 2013)
			249	EYA2	rs10485461	High -density lipoprotein cholesterol (HDL-C)	(Zhou et al., 2013)
			250	FADS1-FADS2-FADS3	rs174570	Total cholesterol(TC)	(Zhou et al., 2013)
			251	ABCG5	rs6756629	Total cholesterol(TC) and Low density lipoprotein cholestrol (LDL-C)	(Zhou et al., 2013)
			252	NCAN-CLIP2-PBX4	rs2304130	Total cholesterol(TC)	(Zhou et al., 2013)
			253	TOMM40-APOE	rs2075650	Total cholesterol(TC)	(Zhou et al., 2013)
			254	ANGPTL3-DOCK7-ATG4C	rs12130333	Triglyceride(TG)	(Zhou et al., 2013)
			255	GALNT2	rs4846914	Triglyceride(TG) and High density lipoprotein cholesterol (HDL-C)	(Zhou et al., 2013)
			256	APOB	rs7557067	Triglyceride(TG)	(Zhou et al., 2013)
			257	GCKR	rs1260326	Triglyceride(TG)	(Zhou et al., 2013)
			258	MIXIPL	rs714052	Triglyceride(TG)	(Zhou et al., 2013)
			259	XKR6-AMAC1L2	rs7819412	Triglyceride(TG)	(Zhou et al., 2013)
			260	LPL	rs12678919	Triglyceride(TG) and High density lipoprotein cholesterol (HDL-C)	(Zhou et al., 2013)
			261	NCAN-CLIP2-PBX4	rs172r16525	Triglyceride(TG)	(Zhou et al., 2013)
			262	TOMM40-APOE	rs439401	Triglyceride(TG)	(Zhou et al., 2013)
			263	PLTP	rs7679	Triglyceride(TG) and High density lipoprotein cholesterol (HDL-C)	(Zhou et al., 2013)
			264	PCSK9	rs11206510	Low density lipoprotein cholestrol (LDL-C)	(Zhou et al., 2013)
			265	CELSR2-PSRC1-SORT2	rs646776	Low density lipoprotein cholestrol (LDL-C)	(Zhou et al., 2013)
			266	ABCG8	rs6544713	Low density lipoprotein cholestrol (LDL-C)	(Zhou et al., 2013)
			267	HMGCR	rs3846663	Low density lipoprotein cholestrol (LDL-C)	(Zhou et al., 2013)
			268	TIMD4-HAVCR1	rs1501908	Low density lipoprotein cholestrol (LDL-C)	(Zhou et al., 2013)
			269	HNF1A	rs2650000	Low density lipoprotein cholestrol (LDL-C)	(Zhou et al., 2013)
			270	LDLR	rs6511720	Low density lipoprotein cholestrol (LDL-C)	(Zhou et al., 2013)
			271	NCAN-CLIP2-PBX4	rs10401969	Low density lipoprotein cholestrol (LDL-C)	(Zhou et al., 2013)
			272	APOE-APOC1-APOC4-APOC2	rs4420638	Low density lipoprotein cholestrol (LDL-C)	(Zhou et al., 2013)
			273	MAFB	rs6102059	Low density lipoprotein cholestrol (LDL-C)	(Zhou et al., 2013)
			274	DNAH11	rs12670798	Low density lipoprotein cholestrol (LDL-C)	(Zhou et al., 2013)
			275	ABCA1	rs1883025	High -density lipoprotein cholesterol (HDL-C)	(Zhou et al., 2013)
			276	APOA1-APOC3-APOA4-APOA5	rs964184	High -density lipoprotein cholesterol (HDL-C)	(Zhou et al., 2013)
			277	LIPC	rs10468017	High -density lipoprotein cholesterol (HDL-C)	(Zhou et al., 2013)
			278	CETP	rs1800775	High -density lipoprotein cholesterol (HDL-C)	(Zhou et al., 2013)
			279	LIPG	rs4939883	High -density lipoprotein cholesterol (HDL-C)	(Zhou et al., 2013)
			280	ADD2	rs3755351	Hypertension	(Kato et al., 2008)
			281	ADD2	rs2024453	Hypertension	(Kato et al., 2008)
			282	ADD2	rs10084293	Hypertension	(Kato et al., 2008)
			283	KIAA0789	rs3794260	Hypertension	(Kato et al., 2008)
			284	KIAA0789	rs9739493	Hypertension	(Kato et al., 2008)
			285	M6PR	rs1805762	Hypertension	(Kato et al., 2008)
			286	M6PR	rs1805725	Hypertension	(Kato et al., 2008)
			287	EYA2	rs3787240	Hypertension	(Kato et al., 2008)
			288	EYA2	rs3787241	Hypertension	(Kato et al., 2008)
			289	EYA2	rs3761987	Hypertension	"(Kato et al., 2008) "
			290	THAP2	rs3741691	Hypertension	(Kato et al., 2008)
			291	CCDC131	rs1298463	Hypertension	(Kato et al., 2008)
			292	RGS5	rs2815272	Hypertension (diastolic blood pressure)	(Faruque et al., 2011)
			293	RGS5	rs2815271	Hypertension	(Faruque et al., 2011)
			294	RGS5	rs2999967	Hypertension	(Faruque et al., 2011)
			295	SELE	rs3917420	Hypertension (systolic blood pressure)	(Faruque et al., 2011)
			296	RGS5	rs4657251	Hypertension (systolic blood pressure)	(Faruque et al., 2011)
			297	RGS5	rs2815287	Hypertension (systolic blood pressure)	(Faruque et al., 2011)
			298	RGS5	rs2565879	Hypertension (systolic blood pressure)	(Faruque et al., 2011)
			299	RGS5	rs9628673	Hypertension (systolic blood pressure)	(Faruque et al., 2011)
			300	ATP1B1	rs2901029	Hypertension (systolic blood pressure)	(Faruque et al., 2011)
			301	SELE	rs5361	Hypertension (systolic blood pressure)	(Faruque et al., 2011)
			302	RGS5	rs2841997	Hypertension (systolic blood pressure)	(Faruque et al., 2011)
			303	RGS5	rs10917690	Hypertension (diastolic blood pressure)	(Faruque et al., 2011)
			304	MYH9–APOL1	rs7078	Type 2 diabetes	(Cooke et al., 2012)
			305	MYH9	rs12107	Type 2 diabetes	(Cooke et al., 2012)
			306	MYH9	rs735853	Type 2 diabetes	(Cooke et al., 2012)
			307	MYH9	rs5756129	Type 2 diabetes	(Cooke et al., 2012)
			308	MYH9	rs5756130	Type 2 diabetes	(Cooke et al., 2012)
			309	MYH9	rs2187776	Type 2 diabetes	(Cooke et al., 2012)
			310	MYH9	rs4821480	Type 2 diabetes	(Cooke et al., 2012)
			311	MYH9	rs2032487	Type 2 diabetes	(Cooke et al., 2012)
			312	MYH9	rs4821481	Type 2 diabetes	(Cooke et al., 2012)
			313	MYH9	rs3752462	Type 2 diabetes	(Cooke et al., 2012)
			314	MYH9	rs5756152	Type 2 diabetes	(Cooke et al., 2012)
			315	MYH9	rs1557539	Type 2 diabetes	(Cooke et al., 2012)
			316	MYH9	rs1005570	Type 2 diabetes	(Cooke et al., 2012)
			317	MYH9	rs16996677	Type 2 diabetes	(Cooke et al., 2012)
			318	NEGR1	rs2815752	Type 2 diabetes and obesity	(Takeuchi, et al., 2011)
			319	SEC16B	rs10913469	Type 2 diabetes and obesity	(Takeuchi, et al., 2011)
			320	TMEM18	rs4854344	Type 2 diabetes and obesity	(Takeuchi, et al., 2011)
			321	ETV5	rs7647305	Type 2 diabetes and obesity	(Takeuchi, et al., 2011)
			322	GNPDA2	rs10938397	Type 2 diabetes and obesity	(Takeuchi, et al., 2011)
			323	NCR3-AIF1	rs2844479	Type 2 diabetes and obesity	(Takeuchi, et al., 2011)
			324	BDNF	rs6265	Type 2 diabetes and obesity	(Takeuchi, et al., 2011)
			325	MTCH2	rs10838738	Type 2 diabetes and obesity	(Takeuchi, et al., 2011)
			326	BCDIN3D-FAIM2	rs7138803	Type 2 diabetes and obesity	(Takeuchi, et al., 2011)
			327	SH2B1-ATP2A1	rs4788102	Type 2 diabetes and obesity	(Takeuchi, et al., 2011)
			328	FTO	rs6499640	Type 2 diabetes and obesity	(Takeuchi, et al., 2011)
			329	FTO	rs9939609	Type 2 diabetes and obesity	(Takeuchi, et al., 2011)
			330	MC4R	rs12970134	Type 2 diabetes and obesity	(Takeuchi, et al., 2011)
			331	KCTD15	rs29941	Type 2 diabetes and obesity	(Takeuchi, et al., 2011)
